# Supplementary material for: Improving the Thermostability of Thermomyces lanuginosus Lipase by Restricting the Flexibility of N-Terminus and C-Terminus Simultaneously via the 25-Loop Substitutions
Source: Int J Mol Sci. 2023 Nov 21;24(23):16562. doi: 10.3390/ijms242316562 (PMC10706272; doi:10.3390/ijms242316562)
Supplement: Supplementary file 1 [file ijms-24-16562-s001.zip]

Archive with 6 entries (6 files):
- a30p.tpr
- d27n.tpr
- d27r.tpr
- k24s.tpr
- p29s.tpr
- tll.tpr
